# Supplementary material for: Dietary Hydroxytyrosol Supplementation on Growth Performance, Gut Morphometry, and Oxidative and Inflammatory Status in LPS-Challenged Broilers
Source: Animals (Basel). 2024 Mar 12;14(6):871. doi: 10.3390/ani14060871 (PMC10967364; doi:10.3390/ani14060871)
Supplement: Supplementary file 1 [file animals-14-00871-s001.zip]

Archive with 1 entries (1 files):
- animals-2872429-supplementary.pdf
